# Supplementary material for: Fexofenadine Induces ROS-Dependent Mitochondrial Dysfunction and Suppresses PI3K/AKT and MAPK Signaling in Cervical and Lung Cancer Cells
Source: Cancers (Basel). 2026 Jul 4;18(13):2156. doi: 10.3390/cancers18132156 (PMC13359604; doi:10.3390/cancers18132156)
Supplement: Supplementary file 1 [file cancers-18-02156-s001.zip]

Archive with 1 entries (1 files):
- cancers-4401119-supplementary.pdf
